# Supplementary material for: mRNA-Expression of KRT5 and KRT20 Defines Distinct Prognostic Subgroups of Muscle-Invasive Urothelial Bladder Cancer Correlating with Histological Variants
Source: Int J Mol Sci. 2018 Oct 30;19(11):3396. doi: 10.3390/ijms19113396 (PMC6274690; doi:10.3390/ijms19113396)
Supplement: Supplementary file 1 [file ijms-19-03396-s001.zip]

Archive with 1 entries (1 files):
- ijms-368875-supplementary.docx
